# Supplementary material for: Quantifying Limits on Replication, Death, and Quiescence of Mycobacterium tuberculosis in Mice
Source: Front Microbiol. 2016 Jun 14;7:862. doi: 10.3389/fmicb.2016.00862 (PMC4906525; doi:10.3389/fmicb.2016.00862)
Supplement: Supplementary file 2 [file DataSheet1.csv]

day	total bacteria	bacteria with plasmids	mouse label	organ	treatment
1	420	232	M1	lung	untreated
1	428	272	M2	lung	untreated
1	420	312	M3	lung	untreated
1	392	220	M4	lung	untreated
1	228	192	M5	lung	untreated
13	16667	2239	M1	lung	untreated
13	36667	5366	M2	lung	untreated
13	2133	250	M3	lung	untreated
13	71333	5517	M4	lung	untreated
13	26000	3578	M5	lung	untreated
26	780000	62000	M1	lung	untreated
26	840000	58000	M2	lung	untreated
26	400000	24567	M3	lung	untreated
26	370000	19067	M4	lung	untreated
26	765000	31933	M5	lung	untreated
69	910000	19467	M1	lung	untreated
69	750000	12250	M2	lung	untreated
69	530000	24267	M3	lung	untreated
69	1180000	21167	M4	lung	untreated
69	905000	13550	M5	lung	untreated
111	1103333	7500	M1	lung	untreated
111	1676667	8500	M2	lung	untreated
111	1633333	12466	M3	lung	untreated
111	1108889	4567	M4	lung	untreated
111	1006667	7133	M5	lung	untreated
